# Supplementary material for: Leprosy in an Adopted Woman Diagnosed by Molecular Tools: A Case Report from a Non-Endemic Area
Source: Pathogens. 2023 Jan 20;12(2):165. doi: 10.3390/pathogens12020165 (PMC9963898; doi:10.3390/pathogens12020165)
Supplement: Supplementary file 1 [file pathogens-12-00165-s001.zip]

Archive with 1 entries (1 files):
- pathogens-2140174-supplementary.pdf
